# Supplementary material for: The Cryptosporidium parvum Kinome
Source: BMC Genomics. 2011 Sep 30;12:478. doi: 10.1186/1471-2164-12-478 (PMC3227725; doi:10.1186/1471-2164-12-478)
Supplement: Additional file 2 — Table S2 - Alignnments of C. parvum kinases. Excel sheet showing the alignment of the 73 protein kinase catalytic domains, as calculated by PROMALS3D multiple sequence and structure alignment server http://prodata.swmed.edu/promals3d/promals3d.php. Table S3 - Alignment of select CaMK enzymes. Excel sheet showing the alignment of the kinase domains of select CaMK family members, as calculated by PROMALS3D multiple sequence and structure alignment server http://prodata.swmed.edu/promals3d/promals3d.php. [file 1471-2164-12-478-S2.XLS]

## Sheet: PROMALS3D_alignment_adjusted
Final alignments - need to put in new naming
>cgd1_2630-AGC-PDPK
--------------------------------------------------GTGN------------------------------------------------------------------------FTQVFRA-----FDIVN------------------------------------------------------------------------------------------------------------------------------------------KTYVAIKVANKSQL----------RAL--------------------------------------------------------------KKEG-------------------------…
>cgd1_1220-AGC-PKA-like
--------------------------------------------------GQGG------------------------------------------------------------------------YSIVRLV-----FDIHT------------------------------------------------------------------------------------------------------------------------------------------GNVYALKQAKKCQI--------------------------------------------MNNQSQHDNLENLVKIDINSSKKQVEEKQTLNTGI-------------------------…
>cgd2_1830-AGC-PKA
-------------------------------------------------------------------------------------------------------------------------------------------------------------------------------------------------------------------------------------------------------------------------------------------------MRKSII----------RTK--------------------------------------------------------------NQLE-------------------------…
>cgd3_3040-AGC-PKA
--------------------------------------------------GTGS------------------------------------------------------------------------FGRVFLS-----KHKED------------------------------------------------------------------------------------------------------------------------------------------NSIYAIKRLKKSVV----------IRQ--------------------------------------------------------------KQVD-------------------------…
>cgd8_750-AGC-PKG
--------------------------------------------------GKGT------------------------------------------------------------------------FGVVYMV-----ENIKS------------------------------------------------------------------------------------------------------------------------------------------GNKYALKKISKSRI----------LAL--------------------------------------------------------------NMQA-------------------------…
>cgd5_2400-Atypical-ABC1
--------------------------------------------------AAAS------------------------------------------------------------------------ISQVHKA-----VLSEG------------------------------------------------------------------------------------------------------------------------------------------EKKVVIKIQYPNIQ----------ETLNHDMKNLEQ-------------------LTWAFGLLEDYSDS---------------IHILNEWKS-------------------------…
>cgd8_3250-Atypical-ABC1
--------------------------------------------------AAAS------------------------------------------------------------------------IGQVHHG-----ILKD-------------------------------------------------------------------------------------------------------------------------------------------GQSVAVKIQYPNIM----------KAILSDINLFQF-------------------VNSYCRIFPKGLFI---------------NELLAELKK-------------------------…
>cgd5_2000-Atypical-RIO
-----------------------------------------SKEDLVVIDEIEK------------------------------------------------------------------------SANLNYI------------------------------------------------------------------------------------------------------------------------------------------------------NRAIKVFKTSVL----------TFKDRSKYVEGE-------------------FRFRRGYLKSKN-------------------PRKMVTQ-------------------------…
>cgd7_440-Atypical-RIO
--------------------------------------------------GVGK------------------------------------------------------------------------ESDIHIA-----ADEN-------------------------------------------------------------------------------------------------------------------------------------------GKLICLKLHRLGRV----------SFRNVKNTRDYL-------------------RNRKTSSWLY------------------------LSRL-------------------------…
>cgd2_1610-OPK-1
--------------------------------------------------GNGNPER-----------------------------------------------------------------ENNNRPKLYWA-----KHIAT------------------------------------------------------------------------------------------------------------------------------------------GFPVVIKVVKKTRI----------------------------------------MSSFPG-----------------------------SYSI-------------------------…
>cgd6_3400-CaMK
--------------------------------------------------GAGS------------------------------------------------------------------------ASVVFRC-----KSVGRVREDGIM-------------------------------------------------------------------------------------------------------------------------------VPIDEEYFAVKIIDMKSI----------------------------------------YLTPDFM----------------------------DKKN-------------------------…
>cgd7_3890-CaMK
--------------------------------------------------GTGQ------------------------------------------------------------------------FAEVFYC-----HEKTT------------------------------------------------------------------------------------------------------------------------------------------NHPYAMKVIYSTDE---------------------------------------------------------------------------VSID-------------------------…
>cgd3_260-CaMK-CDPK
--------------------------------------------------GEGS------------------------------------------------------------------------WGAVYIV-----EERCS------------------------------------------------------------------------------------------------------------------------------------------GILRAAKKIPKQFS----------GEI---------------------------------------------------------------FRF-------------------------…
>cgd3_920-CaMK-CDPK1
--------------------------------------------------GKGS------------------------------------------------------------------------FGEVLKC-----KDRIT------------------------------------------------------------------------------------------------------------------------------------------QQEYAVKVINKASA----------KNK--------------------------------------------------------------DTST-------------------------…
>cgd7_1840-CaMK-CDPK2
--------------------------------------------------GRGS------------------------------------------------------------------------WGEVKIA-----VQKGT------------------------------------------------------------------------------------------------------------------------------------------RIRRAAKKIPKYFV----------EDV---------------------------------------------------------------DRF-------------------------…
>cgd2_1060-CaMK-CDPK2A
--------------------------------------------------GKGT------------------------------------------------------------------------YGSVKSG-----TNRLT------------------------------------------------------------------------------------------------------------------------------------------GCIRAIKTIPLTRV----------EAL---------------------------------------------------------------DNF-------------------------…
>cgd5_820-CaMK-CDPK3
--------------------------------------------------GSGA------------------------------------------------------------------------YGEVLLC-----RDKVT------------------------------------------------------------------------------------------------------------------------------------------HVERAIKIIRKTSV----------STS--------------------------------------------------------------SNSK-------------------------…
>cgd7_40-CaMK-CDPK4
--------------------------------------------------GQGS------------------------------------------------------------------------YGVVRVA-----IENQT------------------------------------------------------------------------------------------------------------------------------------------RAIRAIKIMNKNKI---------------------------------------------RQINP-------------------------KDVE-------------------------…
>cgd2_1300-CaMK-CDPK5
--------------------------------------------------GRGS------------------------------------------------------------------------YGSVVKA-----IDKQS------------------------------------------------------------------------------------------------------------------------------------------GAQRAVKIILKPKL----------ENI---------------------------------------------------------------NRL-------------------------…
>cgd4_3330-CaMK-CDPK6
--------------------------------------------------GEGS------------------------------------------------------------------------FGKVFLV-----RERCS------------------------------------------------------------------------------------------------------------------------------------------GLTRVCKIIDRSLS-------------------------------------------------------------------------NMSLEQ-------------------------…
>cgd6_520-CaMK
--------------------------------------------------GEGS------------------------------------------------------------------------FAKVYKG-----KNMIT------------------------------------------------------------------------------------------------------------------------------------------GEDVVLKAVDKKKV----------------------------------------------------------------------------KES-------------------------…
>cgd6_650-CaMK-SNF1
--------------------------------------------------GIGS------------------------------------------------------------------------FGKVKLA-----IHEPT------------------------------------------------------------------------------------------------------------------------------------------GRKVAVKIMNKVKM----------KAI--------------------------------------------------------------NMYE-------------------------…
>cgd3_1810-CK1
--------------------------------------------------GSGS------------------------------------------------------------------------FGDIYLG-----TNVTN------------------------------------------------------------------------------------------------------------------------------------------SEEVAIKLESVKS-----------------------------------------------------------------------------RHP-------------------------…
>cgd3_40-CK1
--------------------------------------------------GGGS------------------------------------------------------------------------FGDIYLA-----VNTET------------------------------------------------------------------------------------------------------------------------------------------NEEVAIKAESTMS-----------------------------------------------------------------------------RHP-------------------------…
>cgd1_2960-CMGC-CKL
--------------------------------------------------GWGH------------------------------------------------------------------------FSTVWLA-----IDTLST----------------------------------------------------------------------------------------------------------------------------------------PTTYFALKFQKGAQ----------------------------------------------------------------------------EYRQ-------------------------…
>cgd1_60-CMGC-CDK
--------------------------------------------------GEGT------------------------------------------------------------------------YGVVYKC-----KCKQS------------------------------------------------------------------------------------------------------------------------------------------GELFAVKTFRSATS---------------------------------------------------------------------------EFST-------------------------…
>cgd3_1510-CMGC-CDK
--------------------------------------------------GEGT------------------------------------------------------------------------YGIVWEG-----LRKDT------------------------------------------------------------------------------------------------------------------------------------------GEVVALKKIRFDSD-----------------------------------------EILDEV----------------------------GLPS-------------------------…
>cgd6_1420-CMGC-CDK
--------------------------------------------------GQGA------------------------------------------------------------------------FGDVWLA-----EDLKK------------------------------------------------------------------------------------------------------------------------------------------KRHVALKKLISKES-------------------------------------------------------------------------RDGFSK-------------------------…
>cgd7_280-CMGC-CDK
--------------------------------------------------GSGT------------------------------------------------------------------------YGRVVKA-----YDQNN-----------------------------------------------------------------------------------------------------------------------------------------PTHLVAIKLFHLEEH--------------------------------------------EDE----------------------------GVPA-------------------------…
>cgd7_4850-CMGC-CKL
--------------------------------------------------GGGT------------------------------------------------------------------------FGTVKLL-----RDSES------------------------------------------------------------------------------------------------------------------------------------------GKLIVNKTANSV-----------------------------------------------------------------------------EKND-------------------------…
>cgd5_2510-CMGC-CDK
--------------------------------------------------GEGT------------------------------------------------------------------------YGVVYKA-----KDSQ-------------------------------------------------------------------------------------------------------------------------------------------GRIVALKRIRLDAE-------------------------------------------------------------------------DEGIPS-------------------------…
>cgd8_3070-CMGC-CKL
--------------------------------------------------GEGA------------------------------------------------------------------------FGVVFKC-----MDLVT------------------------------------------------------------------------------------------------------------------------------------------NEIVALKEFKTIYS----------DENENSYVTKNS-------------------ANGKVNTN--------------------------FSHN-------------------------…
>cgd6_620-CMGC-CK2
-----------------------------------GRGKYSEVFEGINVITNEK------------------------------------------------------------------------VII--------------------------------------------------------------------------------------------------------------------------------------------------------------KVLRPVKR----------KKIKREIKILY-------------------------------------------------------NLH-------------------------…
>cgd7_1320-CMGC-CK2
--------------------------GTGRYSNVFFAWKIDLSPETKNKIGEET------------------------------------------------------------------------LVIDPYF-----LNLTDHQISS-----------------------------------------------------------------------------------------------------------------------------------LRGFPVALKELKNVQEWKIIREVSILKLLNGYSDNHVN-------------------QTLLLENSQL-----------------------YDQIQ-------------------------…
>cgd7_3050-CMGC-DYRK
--------------------------------------------------HRGN------------------------------------------------------------------------FGQVYVG-----LDLLS------------------------------------------------------------------------------------------------------------------------------------------FKLVCLKRLMGSLS-------------------------------------------------------------------------DDQYLR-------------------------…
>cgd8_5180-CMGC-DYRK
--------------------------------------------------GKGM------------------------------------------------------------------------FSSVVKC-----VDMET------------------------------------------------------------------------------------------------------------------------------------------QNEVAIKIIRIND----------------------------------------------------------------------------MMRS-------------------------…
>cgd4_240-CMGC-GSK
--------------------------------------------------GTGS------------------------------------------------------------------------FGIVCEV-----FDIES------------------------------------------------------------------------------------------------------------------------------------------GKRFALKKVLQ-------------------------------------------------------------------------------DPR-------------------------…
>cgd5_250-CMGC-Lammer
--------------------------------------------------GEGT------------------------------------------------------------------------FGRVFEC-----EDLKR------------------------------------------------------------------------------------------------------------------------------------------KRKVAIKVIRDVQR-------------------YTS---------------------------------------------------AAKIEA-------------------------…
>cgd2_1960-CMGC-MAPK
--------------------------------------------------GKGA------------------------------------------------------------------------YGIVWKS-----IDRRT------------------------------------------------------------------------------------------------------------------------------------------GEVVAVKKIFDAFQ-------------------------------------------------------------------------NSTDAQ-------------------------…
>cgd2_4340-CMGC-MAPK
--------------------------------------------------GTGS------------------------------------------------------------------------YGHVCEA-----YDSKE------------------------------------------------------------------------------------------------------------------------------------------NRLVAIKKIHRVFE-------------------------------------------------------------------------DLVDCK-------------------------…
>cgd3_3030-CMGC-MAPK
--------------------------------------------------GSGA------------------------------------------------------------------------YGCVVSF-----YDKSR------------------------------------------------------------------------------------------------------------------------------------------GSYIAVKKIFDAFQ-------------------------------------------------------------------------DLIDAK-------------------------…
>cgd7_430-CMGC-CDK
--------------------------------------------------GQGT------------------------------------------------------------------------YGKVEKA-----IDKNS------------------------------------------------------------------------------------------------------------------------------------------DTIVAIKKVKICEL----------PSDLTESRQKVG---------------------------------------------------QCGIHF-------------------------…
>cgd7_3430-OPK-1
--------------------------------------------------QRGS------------------------------------------------------------------------FGVVFKG-----RIRSGIW---------------------------------------------------------------------------------------------------------------------------------------SNKEVAVKRWKFDNE-----------SRI-----------------------------------------------------------SEEHFK-------------------------…
>cgd4_990-OPK-1
--------------------------------------------------SSGG------------------------------------------------------------------------FGVVNLC-----KSNNLGNLPN-------------------------------------------------------------------------------------------------------------------------------------GREIAVKLFTRGGK----------EGG-----SNQL---------------------------------------------------SDERLK-------------------------…
>cgd6_4960-OPK-1
--------------------------------------------------GEGS------------------------------------------------------------------------YFRAYRG-----RKLFSFNKDSVGSILTTL--------------------------------------------------------------------------------------------------------------------KIGLLS----CLKSHKVALVMENNQKI---------------------------------------------------------------------ILSVYE-------------------------…
>cgd2_2310-OPK-1
--------------------------------------------------EEGS------------------------------------------------------------------------FGRVYKG-----RYNNC--------------------------------------------------------------------------------------------------------------------------------------------DVAVKVPNLDTMKS--------DPF--------------------------------------------------------------GVTE-------------------------…
>cgd1_1490-OPK-1
--------------------------------------------------GRGC------------------------------------------------------------------------FGTVHKI-----RRKSD------------------------------------------------------------------------------------------------------------------------------------------GRLFVWKKICYENM-------------------------------------------------------------------------TQQEKI-------------------------…
>cgd3_3180-OPK-2
--------------------------------------------------YEHA------------------------------------------------------------------------YVNDLNG-----TETIS------------------------------------------------------------------------------------------------------------------------------------------AYPMALKFVEDGNA---------------------------------------------------------------------------RDGR-------------------------…
>cgd6_5060-OPK-2
--------------------------------------------------GTGT------------------------------------------------------------------------YAKVWLL-----KDKIT------------------------------------------------------------------------------------------------------------------------------------------GKKYAGKLLEPHTY----------PSDT-----------------------------------------------------------VERIER-------------------------…
>cgd7_2000-OPK-2
--------------------------------------------------MKGK--------------------------------------------------------------------YKTFFSFNVDILKDNKTNPYGPFSRNDELSFEEIGYLRYQLDYNEFFNTKVDDKENLSKVCQKRNSCSSTNKDSWVKKDLDSKRISILEPVTSEKVELNKVSEVIESLSLNYIQKDQAVISPIDSQDSNYAAFKLGSCGNFDKSEEGASFRSEDNYYLVSLFGVHKYNS--------------EKNLTFEKSLFS-------------------MGLISTMNPY------------------------HIRS-------------------------…
>cgd7_1190-OPK-3
--------------------------------------------------GSGT------------------------------------------------------------------------SVFLQDY-----DLPSFIFDPH-------------------------------------------------------------------------------------------------------------------------------------KSKVAIKISSMSLR----------RRK-------------------------------------------------------------PSLKE-------------------------…
>cgd1_3230-OPK-3
--------------------------------------------------QDSL------------------------------------------------------------------------YGKVYQG-----YGEDS------------------------------------------------------------------------------------------------------------------------------------------GKLVAIKVLSKNDI-------------------------------------------------------------------------ITKEMN-------------------------…
>cgd1_810-OPK-4
--------------------------------------------------GKGG------------------------------------------------------------------------NGEVFLG-----LNRET------------------------------------------------------------------------------------------------------------------------------------------FEFVAVKSEMSG----------------------------------------------------------------------------------------------------------…
>cgd2_3890-OPK-4
--------------------------------------------------GKGA------------------------------------------------------------------------YGTVYQA-----IKKDNQ----------------------------------------------------------------------------------------------------------------------------SDTEMALNINENSSQNSQDKYKTKIKTKTTKNYYNNK-------------------------------KYYAIKAFDKDL-------------------SKKGIHP-------------------------…
>cgd4_1610-OPK-4
--------------------------------------------------GYGY------------------------------------------------------------------------YGTVFLA-----KMREKEENSN-------------------------------------------------------------------------------------------------------------------------------------DHLVALKIINFEQI----------KTDSYHSENHNT---------------------------------------------------TVDIID-------------------------…
>cgd5_2270-OPK-3
--------------------------------------------------GGSE------------------------------------------------------------------------FCRVKLG-----VRKYN------------------------------------------------------------------------------------------------------------------------------------------GELVAIKIVTKTFC-------------------SNF---------------------------------------------------EKDVVL-------------------------…
>cgd7_1330-OPK-4
--------------------------------------------------GGGG------------------------------------------------------------------------VGKK----------------------------------------------------------------------------------------------------------------------------------------------------------LAIKIVDLEAN------------------DTAE---------------------------------------------------LEDPLA-------------------------…
>cgd8_5120-OPK-4
--------------------------------------------------GHGR------------------------------------------------------------------------SSVVFSA-----IHKLS------------------------------------------------------------------------------------------------------------------------------------------GKIVAIKDIYVGDI---------------------------------------------------------------------------LHQS-------------------------…
>cgd5_4390-OPK-3-R45
--------------------------------------------------GRGLSNLPKHSSTVSYSPSSLSSGKNDKVCYTWKEAKQLISKLKSSTKLYKFNGVPFSDWAHEKIPTLGASPTSCRVQEMFKS-----RIYLEKNNEV-------------------------------------------------------------------------------------------------------------------------------------YATLFIKKIPRNIW----------SKQWEMHEIWDGDYV-------------TDGEDFVMEAAALAFLQNHSVGIAPRLYAILEHCEDNCNDI-------------------------…
>cgd3_3230-OPK-5
--------------------------------------------------GYGG------------------------------------------------------------------------FGSVFMA-----REHFG-----------------------------------------------------------------------------------------------------------------------------------------GKCTYAIKQIPLGSK----------NLHENHMLINEAAMLACLNHEKIVRYYHAWVQESVDGNSRCINNDFFDGNIYSSFAPELISQFSAMTAQ-------------------------…
>cgd1_890-OPK-5
--------------------------------------------------GSGG------------------------------------------------------------------------FGQVYQV-----EHKLE-----------------------------------------------------------------------------------------------------------------------------------------RGTYYAIKFLRLGIG----------ANDD-------------------------------------------------------------ITRIRYFREITANRTTLSKHVVRYYTWWC…
>cgd6_5240-OPK-6
--------------------------------------------------GRGA------------------------------------------------------------------------YSSVFKI-----RSKRS------------------------------------------------------------------------------------------------------------------------------------------GNIYALKVMSVEHF----------TCR--------------------------------------------------------------GLSG-------------------------…
>cgd2_3190-OPK-6
--------------------------------------------------GSGQ------------------------------------------------------------------------FGSVYLA-----RERRT------------------------------------------------------------------------------------------------------------------------------------------KYIVGLKVLRKKNL----------VKS--------------------------------------------------------------GMEV-------------------------…
>cgd4_3710-CaMK
--------------------------------------------------QKGG------------------------------------------------------------------------SSQVYKV-----KESKT------------------------------------------------------------------------------------------------------------------------------------------GELYALKCVRVFTK----------NHDHSNAHKEQEEKNSEKD-----LCPPSGGRSRKSIRKSIVNNNDNGVYEEEDDEDEDDDNEEQQLLL-------------------------…
>cgd7_5050-OPK-7-NIMA
--------------------------------------------------GKGQ------------------------------------------------------------------------FGNTYKV-----ENTID------------------------------------------------------------------------------------------------------------------------------------------YKIWLAKCIDLSQM-------------------------------------------------------------------------DEDDKK-------------------------…
>cgd8_1230-OPK-7
--------------------------------------------------GKGG------------------------------------------------------------------------FAEVWEV-----LNMNT------------------------------------------------------------------------------------------------------------------------------------------WSISAAKIHELTPD-----------------MTEHE---------------------------------------------------RMVCVE-------------------------…
>cgd8_1660-OPK-7
----------------------------------------------------------------------------------------------------------------------------------SKL-----KNNPT------------------------------------------------------------------------------------------------------------------------------------------QHLFAIKIYSKPQL----------IRRNIVYSSDRK---------------------------------------------------IRTQMH-------------------------…
>cgd7_3760-OPK-7-NEK
--------------------------------------------------GSGS------------------------------------------------------------------------YGKAILV-----KDIYK------------------------------------------------------------------------------------------------------------------------------------------GRDYVMKIINISKL-------------------------------------------------------------------------SSNERK-------------------------…
>cgd8_2180-OPK-7
--------------------------------------------------GEGG------------------------------------------------------------------------FGECYLI-----ETKKGEL---------------------------------------------------------------------------------------------------------------------------------------IQEKLVAKVVNMSRM-------------------------------------------------------------------------TEIEKN-------------------------…
>cgd7_3080-OPK-7
--------------------------------------------------GSGS------------------------------------------------------------------------FGQVYLC-----AHVLD------------------------------------------------------------------------------------------------------------------------------------------GITLAKYAIKKVPV----------GDDK-------------------------------------------------------------NWLS-------------------------…
>cgd3_2900-TKL
--------------------------------------------------GFGS------------------------------------------------------------------------TSLVYSA-----VWR--------------------------------------------------------------------------------------------------------------------------------------------GTEVAVKILGNYAK----------SIKSSDCNHLNL-------------------SINKAIKHMEITK------------------KDCQRYL-------------------------…
>cgd3_4310-TKL3
---------------------------------------YNNKSKDLKSVDNLP------------------------------------------------------------------------ICYIYKY-----RRESI------------------------------------------------------------------------------------------------------------------------------------------LKENLFKYIPT-------------------------------------------------------------------------------SVK-------------------------…
>cgd8_2430-TKL1
--------------------------------------------------GEGG------------------------------------------------------------------------YGKVYKA-----IWTTR------------------------------------------------------------------------------------------------------------------------------------------GITVAVKAFRRRDK--------------------------------------------------------------------------HALAR-------------------------…
>2wei_chainA_p001
----------------------------SGRENLYFQGTFAERYNIVCMLGKGS------------------------------------------------------------------------FGEVLKC-----KDRIT------------------------------------------------------------------------------------------------------------------------------------------QQEYAVKVINKASA----------KNK--------------------------------------------------------------DTST-------------------------…
>2qg5_chainA_p002
------------------HHHHHSSGRENLYFQGSTKGDINQYYTLENTIGRGS------------------------------------------------------------------------WGEVKIA-----VQKGT------------------------------------------------------------------------------------------------------------------------------------------RIRRAAKKIPKYFV----------EDV---------------------------------------------------------------DRF-------------------------…
>3hko_chainA_p004
-----------------------------LYFQGGSLLELQKKYHLKGAIGQGS------------------------------------------------------------------------YGVVRVA-----IENQT------------------------------------------------------------------------------------------------------------------------------------------RAIRAIKIMNKNKI-------------------------------------------------------------------------RQKDVE-------------------------…
>2qkr_chainA_p005
-------------------------------------YFQGLMEKYLEKVGE---------------------------------------------------------------------------GVVYKA-----KDSQ--------------------------------------------------------------------------------------------------------------------------------------------RIVALKRIS------------------------------------------------------------------------------------------------------------…
>3eb0_chainA_p006
----------------------------------------SKKYSLGKTLGTG-------------------------------------------------------------------------FGIVCEV-----FDIES------------------------------------------------------------------------------------------------------------------------------------------GKRFALKKVLQ-------------------------------------------------------------------------------DPR-------------------------…
>3oz6_chainA_p007
--------------------------------------------------DRHVLRK-----------------------------------------------------------------YELVKKIVWKS-----IDRRT------------------------------------------------------------------------------------------------------------------------------------------GEVVAVKKIFDQNS---------------------------------------------------------------------------TDAQ-------------------------…

## Sheet: Table S2
>cgd1_2630-AGC-PDPK
------------------------GTGN------------------------------------------------------------------------FTQVFRA-----FDIVN------------------------------------------------------------------------------------------------------------------------------------------KTYVAIKVANKSQL----------RAL--------------------------------------------------------------KKEG---------------------------------------------------…
>cgd1_1220-AGC-PKA-like
------------------------GQGG------------------------------------------------------------------------YSIVRLV-----FDIHT------------------------------------------------------------------------------------------------------------------------------------------GNVYALKQAKKCQI--------------------------------------------MNNQSQHDNLENLVKIDINSSKKQVEEKQTLNTGI---------------------------------------------------…
>cgd2_1830-AGC-PKA
-----------------------------------------------------------------------------------------------------------------------------------------------------------------------------------------------------------------------------------------------------------------------MRKSII----------RTK--------------------------------------------------------------NQLE---------------------------------------------------…
>cgd3_3040-AGC-PKA
------------------------GTGS------------------------------------------------------------------------FGRVFLS-----KHKED------------------------------------------------------------------------------------------------------------------------------------------NSIYAIKRLKKSVV----------IRQ--------------------------------------------------------------KQVD---------------------------------------------------…
>cgd8_750-AGC-PKG
------------------------GKGT------------------------------------------------------------------------FGVVYMV-----ENIKS------------------------------------------------------------------------------------------------------------------------------------------GNKYALKKISKSRI----------LAL--------------------------------------------------------------NMQA---------------------------------------------------…
>cgd5_2400-Atypical-ABC1
------------------------AAAS------------------------------------------------------------------------ISQVHKA-----VLSEG------------------------------------------------------------------------------------------------------------------------------------------EKKVVIKIQYPNIQ----------ETLNHDMKNLEQ-------------------LTWAFGLLEDYSDS---------------IHILNEWKS---------------------------------------------------…
>cgd8_3250-Atypical-ABC1
------------------------AAAS------------------------------------------------------------------------IGQVHHG-----ILKD-------------------------------------------------------------------------------------------------------------------------------------------GQSVAVKIQYPNIM----------KAILSDINLFQF-------------------VNSYCRIFPKGLFI---------------NELLAELKK---------------------------------------------------…
>cgd5_2000-Atypical-RIO
---------------SKEDLVVIDEIEK------------------------------------------------------------------------SANLNYI------------------------------------------------------------------------------------------------------------------------------------------------------NRAIKVFKTSVL----------TFKDRSKYVEGE-------------------FRFRRGYLKSKN-------------------PRKMVTQ---------------------------------------------------…
>cgd7_440-Atypical-RIO
------------------------GVGK------------------------------------------------------------------------ESDIHIA-----ADEN-------------------------------------------------------------------------------------------------------------------------------------------GKLICLKLHRLGRV----------SFRNVKNTRDYL-------------------RNRKTSSWLY------------------------LSRL---------------------------------------------------…
>cgd2_1610-CaMK-CDPK-like
------------------------GNGNPER-----------------------------------------------------------------ENNNRPKLYWA-----KHIAT------------------------------------------------------------------------------------------------------------------------------------------GFPVVIKVVKKTRI----------------------------------------MSSFPG-----------------------------SYSI---------------------------------------------------…
>cgd6_3400-CaMK
------------------------GAGS------------------------------------------------------------------------ASVVFRC-----KSVGRVREDGIM-------------------------------------------------------------------------------------------------------------------------------VPIDEEYFAVKIIDMKSI----------------------------------------YLTPDFM----------------------------DKKN---------------------------------------------------…
>cgd7_3890-CaMK
------------------------GTGQ------------------------------------------------------------------------FAEVFYC-----HEKTT------------------------------------------------------------------------------------------------------------------------------------------NHPYAMKVIYSTDE---------------------------------------------------------------------------VSID---------------------------------------------------…
>cgd3_260-CaMK-CDPK
------------------------GEGS------------------------------------------------------------------------WGAVYIV-----EERCS------------------------------------------------------------------------------------------------------------------------------------------GILRAAKKIPKQFS----------GEI---------------------------------------------------------------FRF---------------------------------------------------…
>cgd3_920-CaMK-CDPK1
------------------------GKGS------------------------------------------------------------------------FGEVLKC-----KDRIT------------------------------------------------------------------------------------------------------------------------------------------QQEYAVKVINKASA----------KNK--------------------------------------------------------------DTST---------------------------------------------------…
>cgd7_1840-CaMK-CDPK2
------------------------GRGS------------------------------------------------------------------------WGEVKIA-----VQKGT------------------------------------------------------------------------------------------------------------------------------------------RIRRAAKKIPKYFV----------EDV---------------------------------------------------------------DRF---------------------------------------------------…
>cgd2_1060-CaMK-CDPK2A
------------------------GKGT------------------------------------------------------------------------YGSVKSG-----TNRLT------------------------------------------------------------------------------------------------------------------------------------------GCIRAIKTIPLTRV----------EAL---------------------------------------------------------------DNF---------------------------------------------------…
>cgd5_820-CaMK-CDPK3
------------------------GSGA------------------------------------------------------------------------YGEVLLC-----RDKVT------------------------------------------------------------------------------------------------------------------------------------------HVERAIKIIRKTSV----------STS--------------------------------------------------------------SNSK---------------------------------------------------…
>cgd7_40-CaMK-CDPK4
------------------------GQGS------------------------------------------------------------------------YGVVRVA-----IENQT------------------------------------------------------------------------------------------------------------------------------------------RAIRAIKIMNKNKI---------------------------------------------RQINP-------------------------KDVE---------------------------------------------------…
>cgd2_1300-CaMK-CDPK5
------------------------GRGS------------------------------------------------------------------------YGSVVKA-----IDKQS------------------------------------------------------------------------------------------------------------------------------------------GAQRAVKIILKPKL----------ENI---------------------------------------------------------------NRL---------------------------------------------------…
>cgd4_3330-CaMK-CDPK6
------------------------GEGS------------------------------------------------------------------------FGKVFLV-----RERCS------------------------------------------------------------------------------------------------------------------------------------------GLTRVCKIIDRSLS-------------------------------------------------------------------------NMSLEQ---------------------------------------------------…
>cgd6_520-CaMK
------------------------GEGS------------------------------------------------------------------------FAKVYKG-----KNMIT------------------------------------------------------------------------------------------------------------------------------------------GEDVVLKAVDKKKV----------------------------------------------------------------------------KES---------------------------------------------------…
>cgd6_650-CaMK-SNF1
------------------------GIGS------------------------------------------------------------------------FGKVKLA-----IHEPT------------------------------------------------------------------------------------------------------------------------------------------GRKVAVKIMNKVKM----------KAI--------------------------------------------------------------NMYE---------------------------------------------------…
>cgd3_1810-CK1
------------------------GSGS------------------------------------------------------------------------FGDIYLG-----TNVTN------------------------------------------------------------------------------------------------------------------------------------------SEEVAIKLESVKS-----------------------------------------------------------------------------RHP---------------------------------------------------…
>cgd3_40-CK1
------------------------GGGS------------------------------------------------------------------------FGDIYLA-----VNTET------------------------------------------------------------------------------------------------------------------------------------------NEEVAIKAESTMS-----------------------------------------------------------------------------RHP---------------------------------------------------…
>cgd1_2960-CMGC-Sky1p-like
------------------------GWGH------------------------------------------------------------------------FSTVWLA-----IDTLST----------------------------------------------------------------------------------------------------------------------------------------PTTYFALKFQKGAQ----------------------------------------------------------------------------EYRQ---------------------------------------------------…
>cgd1_60-CMGC-CDK
------------------------GEGT------------------------------------------------------------------------YGVVYKC-----KCKQS------------------------------------------------------------------------------------------------------------------------------------------GELFAVKTFRSATS---------------------------------------------------------------------------EFST---------------------------------------------------…
>cgd3_1510-CMGC-CDK
------------------------GEGT------------------------------------------------------------------------YGIVWEG-----LRKDT------------------------------------------------------------------------------------------------------------------------------------------GEVVALKKIRFDSD-----------------------------------------EILDEV----------------------------GLPS---------------------------------------------------…
>cgd6_1420-CMGC-CDK
------------------------GQGA------------------------------------------------------------------------FGDVWLA-----EDLKK------------------------------------------------------------------------------------------------------------------------------------------KRHVALKKLISKES-------------------------------------------------------------------------RDGFSK---------------------------------------------------…
>cgd7_280-CMGC-CDK
------------------------GSGT------------------------------------------------------------------------YGRVVKA-----YDQNN-----------------------------------------------------------------------------------------------------------------------------------------PTHLVAIKLFHLEEH--------------------------------------------EDE----------------------------GVPA---------------------------------------------------…
>cgd7_4850-CMGC
------------------------GGGT------------------------------------------------------------------------FGTVKLL-----RDSES------------------------------------------------------------------------------------------------------------------------------------------GKLIVNKTANSV-----------------------------------------------------------------------------EKND---------------------------------------------------…
>cgd5_2510-CMGC-CDK
------------------------GEGT------------------------------------------------------------------------YGVVYKA-----KDSQ-------------------------------------------------------------------------------------------------------------------------------------------GRIVALKRIRLDAE-------------------------------------------------------------------------DEGIPS---------------------------------------------------…
>cgd8_3070-CMGC-CKL
------------------------GEGA------------------------------------------------------------------------FGVVFKC-----MDLVT------------------------------------------------------------------------------------------------------------------------------------------NEIVALKEFKTIYS----------DENENSYVTKNS-------------------ANGKVNTN--------------------------FSHN---------------------------------------------------…
>cgd6_620-CMGC-CK2
---------GRGKYSEVFEGINVITNEK------------------------------------------------------------------------VII--------------------------------------------------------------------------------------------------------------------------------------------------------------KVLRPVKR----------KKIKREIKILY-------------------------------------------------------NLH---------------------------------------------------…
>cgd7_1320-CMGC-CK2
GTGRYSNVFFAWKIDLSPETKNKIGEET------------------------------------------------------------------------LVIDPYF-----LNLTDHQISS-----------------------------------------------------------------------------------------------------------------------------------LRGFPVALKELKNVQEWKIIREVSILKLLNGYSDNHVN-------------------QTLLLENSQL-----------------------YDQIQ---------------------------------------------------…
>cgd7_3050-CMGC-DYRK
------------------------HRGN------------------------------------------------------------------------FGQVYVG-----LDLLS------------------------------------------------------------------------------------------------------------------------------------------FKLVCLKRLMGSLS-------------------------------------------------------------------------DDQYLR---------------------------------------------------…
>cgd8_5180-CMGC-DYRK
------------------------GKGM------------------------------------------------------------------------FSSVVKC-----VDMET------------------------------------------------------------------------------------------------------------------------------------------QNEVAIKIIRIND----------------------------------------------------------------------------MMRS---------------------------------------------------…
>cgd4_240-CMGC-GSK
------------------------GTGS------------------------------------------------------------------------FGIVCEV-----FDIES------------------------------------------------------------------------------------------------------------------------------------------GKRFALKKVLQ-------------------------------------------------------------------------------DPR---------------------------------------------------…
>cgd5_250-CMGC-Lammer
------------------------GEGT------------------------------------------------------------------------FGRVFEC-----EDLKR------------------------------------------------------------------------------------------------------------------------------------------KRKVAIKVIRDVQR-------------------YTS---------------------------------------------------AAKIEA---------------------------------------------------…
>cgd2_1960-CMGC-MAPK
------------------------GKGA------------------------------------------------------------------------YGIVWKS-----IDRRT------------------------------------------------------------------------------------------------------------------------------------------GEVVAVKKIFDAFQ-------------------------------------------------------------------------NSTDAQ---------------------------------------------------…
>cgd2_4340-CMGC-MAPK
------------------------GTGS------------------------------------------------------------------------YGHVCEA-----YDSKE------------------------------------------------------------------------------------------------------------------------------------------NRLVAIKKIHRVFE-------------------------------------------------------------------------DLVDCK---------------------------------------------------…
>cgd3_3030-CMGC-MAPK
------------------------GSGA------------------------------------------------------------------------YGCVVSF-----YDKSR------------------------------------------------------------------------------------------------------------------------------------------GSYIAVKKIFDAFQ-------------------------------------------------------------------------DLIDAK---------------------------------------------------…
>cgd7_430-CMGC-CDK
------------------------GQGT------------------------------------------------------------------------YGKVEKA-----IDKNS------------------------------------------------------------------------------------------------------------------------------------------DTIVAIKKVKICEL----------PSDLTESRQKVG---------------------------------------------------QCGIHF---------------------------------------------------…
>cgd7_3430-OPK
------------------------QRGS------------------------------------------------------------------------FGVVFKG-----RIRSGIW---------------------------------------------------------------------------------------------------------------------------------------SNKEVAVKRWKFDNE-----------SRI-----------------------------------------------------------SEEHFK---------------------------------------------------…
>cgd4_990-OPK
------------------------SSGG------------------------------------------------------------------------FGVVNLC-----KSNNLGNLPN-------------------------------------------------------------------------------------------------------------------------------------GREIAVKLFTRGGK----------EGG-----SNQL---------------------------------------------------SDERLK---------------------------------------------------…
>cgd6_4960-OPK
------------------------GEGS------------------------------------------------------------------------YFRAYRG-----RKLFSFNKDSVGSILTTL--------------------------------------------------------------------------------------------------------------------KIGLLS----CLKSHKVALVMENNQKI---------------------------------------------------------------------ILSVYE---------------------------------------------------…
>cgd2_2310-OPK
------------------------EEGS------------------------------------------------------------------------FGRVYKG-----RYNNC--------------------------------------------------------------------------------------------------------------------------------------------DVAVKVPNLDTMKS--------DPF--------------------------------------------------------------GVTE---------------------------------------------------…
>cgd1_1490-OPK
------------------------GRGC------------------------------------------------------------------------FGTVHKI-----RRKSD------------------------------------------------------------------------------------------------------------------------------------------GRLFVWKKICYENM-------------------------------------------------------------------------TQQEKI---------------------------------------------------…
>cgd3_3180-OPK
------------------------YEHA------------------------------------------------------------------------YVNDLNG-----TETIS------------------------------------------------------------------------------------------------------------------------------------------AYPMALKFVEDGNA---------------------------------------------------------------------------RDGR---------------------------------------------------…
>cgd6_5060-OPK
------------------------GTGT------------------------------------------------------------------------YAKVWLL-----KDKIT------------------------------------------------------------------------------------------------------------------------------------------GKKYAGKLLEPHTY----------PSDT-----------------------------------------------------------VERIER---------------------------------------------------…
>cgd7_2000-OPK
------------------------MKGK--------------------------------------------------------------------YKTFFSFNVDILKDNKTNPYGPFSRNDELSFEEIGYLRYQLDYNEFFNTKVDDKENLSKVCQKRNSCSSTNKDSWVKKDLDSKRISILEPVTSEKVELNKVSEVIESLSLNYIQKDQAVISPIDSQDSNYAAFKLGSCGNFDKSEEGASFRSEDNYYLVSLFGVHKYNS--------------EKNLTFEKSLFS-------------------MGLISTMNPY------------------------HIRS---------------------------------------------------…
>cgd7_1190-OPK
------------------------GSGT------------------------------------------------------------------------SVFLQDY-----DLPSFIFDPH-------------------------------------------------------------------------------------------------------------------------------------KSKVAIKISSMSLR----------RRK-------------------------------------------------------------PSLKE---------------------------------------------------…
>cgd1_3230-OPK
------------------------QDSL------------------------------------------------------------------------YGKVYQG-----YGEDS------------------------------------------------------------------------------------------------------------------------------------------GKLVAIKVLSKNDI-------------------------------------------------------------------------ITKEMN---------------------------------------------------…
>cgd1_810-CMGC
------------------------GKGG------------------------------------------------------------------------NGEVFLG-----LNRET------------------------------------------------------------------------------------------------------------------------------------------FEFVAVKSEMSG------------------------------------------------------------------------------------------------------------------------------------…
>cgd2_3890-CMGC
------------------------GKGA------------------------------------------------------------------------YGTVYQA-----IKKDNQ----------------------------------------------------------------------------------------------------------------------------SDTEMALNINENSSQNSQDKYKTKIKTKTTKNYYNNK-------------------------------KYYAIKAFDKDL-------------------SKKGIHP---------------------------------------------------…
>cgd4_1610-OPK
------------------------GYGY------------------------------------------------------------------------YGTVFLA-----KMREKEENSN-------------------------------------------------------------------------------------------------------------------------------------DHLVALKIINFEQI----------KTDSYHSENHNT---------------------------------------------------TVDIID---------------------------------------------------…
>cgd5_2270-CaMK-CDPK-like
------------------------GGSE------------------------------------------------------------------------FCRVKLG-----VRKYN------------------------------------------------------------------------------------------------------------------------------------------GELVAIKIVTKTFC-------------------SNF---------------------------------------------------EKDVVL---------------------------------------------------…
>cgd7_1330-OPK
------------------------GGGG------------------------------------------------------------------------VGKK----------------------------------------------------------------------------------------------------------------------------------------------------------LAIKIVDLEAN------------------DTAE---------------------------------------------------LEDPLA---------------------------------------------------…
>cgd8_5120-OPK
------------------------GHGR------------------------------------------------------------------------SSVVFSA-----IHKLS------------------------------------------------------------------------------------------------------------------------------------------GKIVAIKDIYVGDI---------------------------------------------------------------------------LHQS---------------------------------------------------…
>cgd5_4390-OPK-R45
------------------------GRGLSNLPKHSSTVSYSPSSLSSGKNDKVCYTWKEAKQLISKLKSSTKLYKFNGVPFSDWAHEKIPTLGASPTSCRVQEMFKS-----RIYLEKNNEV-------------------------------------------------------------------------------------------------------------------------------------YATLFIKKIPRNIW----------SKQWEMHEIWDGDYV-------------TDGEDFVMEAAALAFLQNHSVGIAPRLYAILEHCEDNCNDI---------------------------------------------------…
>cgd3_3230-OPK
------------------------GYGG------------------------------------------------------------------------FGSVFMA-----REHFG-----------------------------------------------------------------------------------------------------------------------------------------GKCTYAIKQIPLGSK----------NLHENHMLINEAAMLACLNHEKIVRYYHAWVQESVDGNSRCINNDFFDGNIYSSFAPELISQFSAMTAQ---------------------------------------------------…
>cgd1_890-OPK
------------------------GSGG------------------------------------------------------------------------FGQVYQV-----EHKLE-----------------------------------------------------------------------------------------------------------------------------------------RGTYYAIKFLRLGIG----------ANDD-------------------------------------------------------------ITRIRYFREITANRTTLSKHVVRYYTWWCEEPEALQNYVDGIDSLGCSKSASHSS…
>cgd6_5240-OPK
------------------------GRGA------------------------------------------------------------------------YSSVFKI-----RSKRS------------------------------------------------------------------------------------------------------------------------------------------GNIYALKVMSVEHF----------TCR--------------------------------------------------------------GLSG---------------------------------------------------…
>cgd2_3190-OPK
------------------------GSGQ------------------------------------------------------------------------FGSVYLA-----RERRT------------------------------------------------------------------------------------------------------------------------------------------KYIVGLKVLRKKNL----------VKS--------------------------------------------------------------GMEV---------------------------------------------------…
>cgd4_3710-OPK
------------------------QKGG------------------------------------------------------------------------SSQVYKV-----KESKT------------------------------------------------------------------------------------------------------------------------------------------GELYALKCVRVFTK----------NHDHSNAHKEQEEKNSEKD-----LCPPSGGRSRKSIRKSIVNNNDNGVYEEEDDEDEDDDNEEQQLLL---------------------------------------------------…
>cgd7_5050-OPK-NIMA
------------------------GKGQ------------------------------------------------------------------------FGNTYKV-----ENTID------------------------------------------------------------------------------------------------------------------------------------------YKIWLAKCIDLSQM-------------------------------------------------------------------------DEDDKK---------------------------------------------------…
>cgd8_1230-OPK
------------------------GKGG------------------------------------------------------------------------FAEVWEV-----LNMNT------------------------------------------------------------------------------------------------------------------------------------------WSISAAKIHELTPD-----------------MTEHE---------------------------------------------------RMVCVE---------------------------------------------------…
>cgd8_1660-OPK
--------------------------------------------------------------------------------------------------------SKL-----KNNPT------------------------------------------------------------------------------------------------------------------------------------------QHLFAIKIYSKPQL----------IRRNIVYSSDRK---------------------------------------------------IRTQMH---------------------------------------------------…
>cgd7_3760-OPK-NEK
------------------------GSGS------------------------------------------------------------------------YGKAILV-----KDIYK------------------------------------------------------------------------------------------------------------------------------------------GRDYVMKIINISKL-------------------------------------------------------------------------SSNERK---------------------------------------------------…
>cgd8_2180-OPK
------------------------GEGG------------------------------------------------------------------------FGECYLI-----ETKKGEL---------------------------------------------------------------------------------------------------------------------------------------IQEKLVAKVVNMSRM-------------------------------------------------------------------------TEIEKN---------------------------------------------------…
>cgd7_3080-OPK
------------------------GSGS------------------------------------------------------------------------FGQVYLC-----AHVLD------------------------------------------------------------------------------------------------------------------------------------------GITLAKYAIKKVPV----------GDDK-------------------------------------------------------------NWLS---------------------------------------------------…
>cgd3_2900-TKL
------------------------GFGS------------------------------------------------------------------------TSLVYSA-----VWR--------------------------------------------------------------------------------------------------------------------------------------------GTEVAVKILGNYAK----------SIKSSDCNHLNL-------------------SINKAIKHMEITK------------------KDCQRYL---------------------------------------------------…
>cgd3_4310-TKL3
-------------YNNKSKDLKSVDNLP------------------------------------------------------------------------ICYIYKY-----RRESI------------------------------------------------------------------------------------------------------------------------------------------LKENLFKYIPT-------------------------------------------------------------------------------SVK---------------------------------------------------…
>cgd8_2430-TKL1
------------------------GEGG------------------------------------------------------------------------YGKVYKA-----IWTTR------------------------------------------------------------------------------------------------------------------------------------------GITVAVKAFRRRDK--------------------------------------------------------------------------HALAR---------------------------------------------------…

## Sheet: Table S3
>HsAMPK
GVGT-------FGKVKIGEHQLTG-----------HKVAVKILNRQKIRS----LDVV------------GKIKREIQNLKLF----------------------------------------------------------------------------------------------RHPHIIKLYQ-----VISTPT--------------------------------------------------------------------------------------------DFFMVMEYVSGGELFDYICKH----------------------------------------GRVEEMEARRLFQQILSAVDYCHRHMVVHRDLKPENVLLDAH------…
>HsCaMK1A
GTGA-------FSEVILAEDKRTQ-----------KLVAIKCIAKEALE------GKE------------GSMENEIAVLHKI----------------------------------------------------------------------------------------------KHPNIVALDD-----IYESGG--------------------------------------------------------------------------------------------HLYLIMQLVSGGELFDRIVEK----------------------------------------GFYTERDASRLIFQVLDAVKYLHDLGIVHRDLKPENLLYYSLDE----…
>HsCaMK1D
GTGA-------FSEVVLAEEKATG-----------KLFAVKCIPKKALK------GKE------------SSIENEIAVLRKI----------------------------------------------------------------------------------------------KHENIVALED-----IYESPN--------------------------------------------------------------------------------------------HLYLVMQLVSGGELFDRIVEK----------------------------------------GFYTEKDASTLIRQVLDAVYYLHRMGIVHRDLKPENLLYYSQDE----…
>HsCaMK1G
GSGA-------FSEVFLVKQRLTG-----------KLFALKCI-KKSPA------FRD------------SSLENEIAVLKKI----------------------------------------------------------------------------------------------KHENIVTLED-----IYESTT--------------------------------------------------------------------------------------------HYYLVMQLVSGGELFDRILER----------------------------------------GVYTEKDASLVIQQVLSAVKYLHENGIVHRDLKPENLLYLTPEE----…
>HsCaMK4
GRGA-------TSIVYRCKQKGTQ-----------KPYALKVLKKTVDK---------------------KIVRTEIGVLLRL----------------------------------------------------------------------------------------------SHPNIIKLKE-----IFETPT--------------------------------------------------------------------------------------------EISLVLELVTGGELFDRIVEK----------------------------------------GYYSERDAADAVKQILEAVAYLHENGIVHRDLKPENLLYATPAP----…
>HsCaMK2G
GKGA-------FSVVRRCVKKTST-----------QEYAAKIINTKKLSA-----RDH------------QKLEREARICRLL----------------------------------------------------------------------------------------------KHPNIVRLHD-----SISEEG--------------------------------------------------------------------------------------------FHYLVFDLVTGGELFEDIVAR----------------------------------------EYYSEADASHCIHQILESVNHIHQHDIVHRDLKPENLLLASKCK----…
>HsCaMK2A
GKGA-------FSVVRRCVKVLAG-----------QEYAAKIINTKKLSA-----RDH------------QKLEREARICRLL----------------------------------------------------------------------------------------------KHPNIVRLHD-----SISEEG--------------------------------------------------------------------------------------------HHYLIFDLVTGGELFEDIVAR----------------------------------------EYYSEADASHCIQQILEAVLHCHQMGVVHRDLKPENLLLASKLK----…
>HsCaMK2D
GKGA-------FSVVRRCMKIPTG-----------QEYAAKIINTKKLSA-----RDH------------QKLEREARICRLL----------------------------------------------------------------------------------------------KHPNIVRLHD-----SISEEG--------------------------------------------------------------------------------------------FHYLVFDLVTGGELFEDIVAR----------------------------------------EYYSEADASHCIQQILESVNHCHLNGIVHRDLKPENLLLASKSK----…
>HsCaMK2B_
GKGA-------FSVVRRCVKLCTG-----------HEYAAKIINTKKLSA-----RDH------------QKLEREARICRLL----------------------------------------------------------------------------------------------KHSNIVRLHD-----SISEEG--------------------------------------------------------------------------------------------FHYLVFDLVTGGELFEDIVAR----------------------------------------EYYSEADASHCIQQILEAVLHCHQMGVVHRDLKPENLLLASKCK----…
>PfCDPK1
GSGA-------YGEVLLCREKHGH-----------GEKAIKVIKKSQFDK----MKYSITNKIECDDKIHEEIYNEISLLKSL----------------------------------------------------------------------------------------------DHPNIIKLFD-----VFEDKK--------------------------------------------------------------------------------------------YFYLVTEFYEGGELFEQIINR----------------------------------------HKFDECDAANIMKQILSGICYLHKHNIVHRDIKPENILLENKHS----…
>PfCDPK3
GKGT-------YGCVYKATDKLLK-----------ISRAVKVVSKKKLKNI-------------------PRFRQEIDIMKNL----------------------------------------------------------------------------------------------DHPNVVKLLE-----TFEDSN--------------------------------------------------------------------------------------------QIYLVMELCTGGELFDKIVKK----------------------------------------GCFVETFASFIMKQIFSVLNYLHIRNICHRDIKPENFLFYDMTP----…
>PfCDPK4
GKGS-------FGEVILSRDKHTG-----------HEYAIKVISKKHVKR----KTDK------------ESLLREVELLKML----------------------------------------------------------------------------------------------DHINIMKLYE-----FFEDNN--------------------------------------------------------------------------------------------YYYLVSDVYTGGELFDEIISR----------------------------------------KRFYEIDAARIIKQILSGITYMHKNNVVHRDLKPENILLETKNK----…
>PfCDPK5
GKGS-------YGNVVKAVSKRTG-----------QQRAIKIIEKKKIHNI-------------------ERLKREILIMKQM----------------------------------------------------------------------------------------------DHPNIIKLYE-----VYEDNE--------------------------------------------------------------------------------------------KLYLVLELCDGGELFDKIVKY----------------------------------------GSFSEYEAYKIMKQIFSALYYCHSKNIMHRDLKPENILYVDNTE----…
>PfCDPK6
GYGA-------FGEVHLVEDNICK-----------LYKVVKILKKKSMKH--------------------IKINEEINVLIYL----------------------------------------------------------------------------------------------DHPNIIKIFD-----VYENVD--------------------------------------------------------------------------------------------CTYIVMELCEGGELMSRIKNS----------------------------------------ESFNETYIKNIMFQILCAIAYMHSNNIAHKDLKPENILFKEKG-----…
>PfCDPK2A
GQGT-------YGCVYKGIDKVTN-----------QLYAIKEEKKDRLKNI-------------------NRFFQEIEIMKKL----------------------------------------------------------------------------------------------DHPNIVKLYE-----TYENDN--------------------------------------------------------------------------------------------YIYLIMELCSGRELFDSIIEN----------------------------------------GSFTEKNAATIMKQIFSAIFYLHSLNIVHRDLKPENFLFQSENK----…
>PfCDPK7
GQGK-------FSTVYRGINKQTN-----------SEFAIKVIDKRSVSI-----YEK------------ELLRSEISILRLL----------------------------------------------------------------------------------------------RHPNVIYLKE-----IINTKE--------------------------------------------------------------------------------------------TLYISMELVKGGELYDFLLAE----------------------------------------TRLSEIHANKIITQLIKTVAYLHRCGIIHRDIKPENILLTDKSR----…
>cgd6_3400
GAGS-------ASVVFRCKSVGRVREDGIMVPIDEEYFAVKIIDMKSIYLTPDFMDKK------------NRLLEEAMILHKL----------------------------------------------------------------------------------------------RHPNIVSLVD-----FSDSGD--------------------------------------------------------------------------------------------TFYLVMDLVEGGELFYKIVEH----------------------------------------GSLSESSARFILKQVVEALIYMHQKEIIHRDLKPENILIEKSYPG---…
>cgd7_3890
GTGQ-------FAEVFYCHEKTTN-----------HPYAMKVIYSTDEVSI-------------------DRIIEEVEIMKLL---------------------------------------------------------------------------------------------KDHQNIVSIIDSNIEHIDEDKY--------------------------------------------------------------------------------------------EVKMVLELCKGGDLYQYVLAN----------------------------------------GAMEEKIVQKIMINLLDALKFIHKNGIIHRDLKPENILIDEF------…
>cgd6_520-
GEGS-------FAKVYKGKNMITG-----------EDVVLKAVDKKKVKE--------------------SNVYTEIEVLRKV----------------------------------------------------------------------------------------------HHPHIVHFIA-----SFEEED--------------------------------------------------------------------------------------------HVCLVLEFLGGGELFEWIAQK----------------------------------------GAYSEDQAKIAMKRVLLALQWLHANNVVHRDLKTENLILENRNC----…
>cgd6_650-
GIGS-------FGKVKLAIHEPTG-----------RKVAVKIMNKVKMKA----INMY------------EKSIKEISILKSI----------------------------------------------------------------------------------------------IHPHIIRLYE-----VIDTXS--------------------------------------------------------------------------------------------DIYIIMEYVTGGELFDYIIQK----------------------------------------GRISEDESRRLFQQIISGMEYCYINRICHRDLKPENILLDEN------…
>PfPK2
GKGS-------FSTAYIGTNILYG-----------NRVVVKEVDKSKVKE--------------------SNVYTEIEVLRKV----------------------------------------------------------------------------------------------MHKYIIKLIS-----AYEQEG--------------------------------------------------------------------------------------------FVYLVLEYLKGGELFEYLNNN----------------------------------------GPYTEQVAKKAMKRVLIALEALHSNGVVHRDLKMENLMLENPND----…
>cgd3_260-
GEGS-------WGAVYIVEERCSG-----------ILRAAKKIPKQFSGEI-------------------FRFRQEMQLLSIL----------------------------------------------------------------------------------------------DHPNIAKLFE-----SFEDYN--------------------------------------------------------------------------------------------SIYLIMELCTGGELFDRLSHV----------------------------------------GRFSERVTAHLIKQMLSAISYCHSKGIVHRDLKPENFLFLHSKS----…
>cgd3_920-
GKGS-------FGEVLKCKDRITQ-----------QEYAVKVINKASAKN-----KDT------------STILREVELLKKL----------------------------------------------------------------------------------------------DHPNIMKLFE-----ILEDSS--------------------------------------------------------------------------------------------SFYIVGELYTGGELFDEIIKR----------------------------------------KRFSEHDAARIIKQVFSGITYMHKHNIVHRDLKPENILLESKEK----…
>cgd7_1840
GRGS-------WGEVKIAVQKGTR-----------IRRAAKKIPKYFVEDV-------------------DRFKQEIEIMKSL----------------------------------------------------------------------------------------------DHPNIIRLYE-----TFEDNT--------------------------------------------------------------------------------------------DIYLVMELCTGGELFERVVHK----------------------------------------RVFRESDAARIMKDVLSAVAYCHKLNVAHRDLKPENFLFLTDSP----…
>cgd2_1060
GKGT-------YGSVKSGTNRLTG-----------CIRAIKTIPLTRVEAL-------------------DNFMKEINILKNL----------------------------------------------------------------------------------------------DHPNIVKLYE-----TYQDKE--------------------------------------------------------------------------------------------NIYLVMELCSGGELFDRIISQ----------------------------------------GSFDEIYAANLMKQVLSTICYCHDHGIVHRDLKPENFLFLNKNY----…
>cgd5_820-
GSGA-------YGEVLLCRDKVTH-----------VERAIKIIRKTSVST----SSNS-------------KLLEEVAVLKLL----------------------------------------------------------------------------------------------DHPNIMKLYD-----FFEDKR--------------------------------------------------------------------------------------------NYYLVMECYKGGELFDEIIHR----------------------------------------MKFNEVDAAVIIKQVLSGVTYLHKHNIVHRDLKPENLLLESKEK----…
>cgd7_40-C
GQGS-------YGVVRVAIENQTR-----------AIRAIKIMNKNKIR-----QINPK---------DVERIKTEVRLMKKL----------------------------------------------------------------------------------------------HHPNIARLYE-----VYEDEQ--------------------------------------------------------------------------------------------YICLVMELCHGGHLLDKLNVFIDDSTGKCAMDVVKTQICPCPECNEEAINGSIHGFRESLDFVQREKLISNIMRQIFSALHYLHNQGICHRDIKPENFLFSTNK-----…
>cgd2_1300
GRGS-------YGSVVKAIDKQSG-----------AQRAVKIILKPKLENI-------------------NRLKREILIMKRL----------------------------------------------------------------------------------------------DHPNIIKLFE-----VFEDTN--------------------------------------------------------------------------------------------YLYFVMEICTGGELFDRIIKR----------------------------------------GHFSERYAAVIMRQVFSAIAYCHSNEFMHRDLKPENLLFSDSSP----…
>cgd4_3330
GEGS-------FGKVFLVRERCSG-----------LTRVCKIIDRSLSN------MSL------------EQIEAEVAVLKSL----------------------------------------------------------------------------------------------DHPNIIKIFE-----VYEDKE--------------------------------------------------------------------------------------------HMYIIMENCGGGELFERIHEAVS------------------------------------KGFRLSERYVAHIMRQIMAALAYFHSRNIVHKDLKPENILMQEKSH----…
>cgd2_1610
GNGNPERENNNRPKLYWAKHIATG-----------FPVVIKVVKKTRIMSSF-PGSYS------------IWKKLCLKLLNLP----------------------------------------------------------------------------------------------YHPNVMKIYQ-----VLEDEE--------------------------------------------------------------------------------------------NFYLVMEGLEGGELFQFLITE----------------------------------------QAIPEETCKYIIRQILESVNHLHCLKMLHRDVKPENIMFRYK------…
>cgd5_2270
GGSE-------FCRVKLGVRKYNG-----------ELVAIKIVTKTFCSNF--EKDVV------------LYIQDKLTSNTSLSEPL--------------------------------------------------------------------------------------NTKSYNEYFPKIFD-----TFEDID--------------------------------------------------------------------------------------------FIYIVMELSFGGELFHLLVRS---------------------------------------EDKLSEETVSLIFSQICSALKALHSIGIMHGDIKAENITFSKESR----…
>TgCDPK9
GKGS-------FGKVQLVTNKKTG-----------ARRACKSIGIQSPDQW-------------------ELIKAEIELLKAL----------------------------------------------------------------------------------------------NHPNIMKLYE-----TYQDGY--------------------------------------------------------------------------------------------TIYLIIELCHGGPLFDRIVQHYE-----------------------------------KLRSPITEEQVSHWMRQILSACAYCHERGVVHRDLKPENILFVDSSP----…
>TgCDPK6
GSGA-------FGDVHLVEERSSG-----------LERVIKTINKDRSQ------VPM------------EQIEAEIEVLKSL----------------------------------------------------------------------------------------------DHPNIIKIFE-----VFEDYH--------------------------------------------------------------------------------------------NMYIVMETCEGGELLERIVSAQA------------------------------------RGKALSEGYVAELMKQMMNALAYFHSQHVVHKDLKPENILFQDTSP----…
>TgCDPK5
GKGS-------YGSVVKAKDLKTG-----------IMRAIKIVYKPRIDNV-------------------TRLKREILIMKRL----------------------------------------------------------------------------------------------DHPNIIKLLE-----VYEDMK--------------------------------------------------------------------------------------------NLYLVMELCTGGELFERIIKS----------------------------------------GHFSERYAASLMKQVFSAASYCHSQNVIHRDLKPENLLYADSSP----…
>TgCDPK2
GRGT-------WGEVKLVIDNGTG-----------ARRAAKKIPKCYVEDA-------------------DRFRQEIEIMKSL----------------------------------------------------------------------------------------------DHPNIVRLYE-----TFEDMT--------------------------------------------------------------------------------------------DFYLVMEYCTGGELFDRLVHQ----------------------------------------GVFTEALACRIMRQILAAVAYCHAHRVAHRDLKPENFLFLHDNP----…
>TgCDPK7
GHGK-------FSIVYKGIHRATN-----------ELYAIKVIDKGKING-----HER------------ELLRSEMAILRLL----------------------------------------------------------------------------------------------NHPNVIYMKE-----LLDTKE--------------------------------------------------------------------------------------------TLYIVMELVRGGELFDLIQQN----------------------------------------HRLPELHVNRIISQLLSTVYYLHKCGIVHRDLKPENILLTDRTP----…
>TgCDPK4
GTGI-------SGAVRIGHHRQSR-----------RQVAIKTLCLSAMA-----PKRT------------LMLYNEVAIYLQVDHPNICKLLEVFVDDGEERKPAAESPRLAGNRERAESAEARGDSRSLVGSSPVHAVGKTGDVRTPVSSEGTPLRAEDLKSEEQDDREERKERRGSCMSRTSISS-----DEKGHK--------------------------------------------------------------------------------------------RIHLVMELCTGKELYDRLARK----------------------------------------KRYSEKDAGRVTRQMLSAINYCHQRHICHRDLKLENWVFRDDSD----…
>TGME49_04
GSGT-------WGDVFIAVERASG-----------LQRAVKRVSKRSVRAM-------------------EHAEDEVLLLQRL----------------------------------------------------------------------------------------------DHPNIIKVYE-----CFEDYT--------------------------------------------------------------------------------------------YVYIVMELCRGGDLYDAILRRMCGGST---------------------------SGPAGPRRPFDEVATAVLMHQIFSAVHYCHCKYVAHRDIKPENFLLTHPD-----…
>TgCDPK2B
GQGT-------YGSVCRAVNKATK-----------NVRAVKTIPKAKVKNI-------------------KRFKQEIAIMKCL----------------------------------------------------------------------------------------------DHPNIIKLYE-----TFEDHK--------------------------------------------------------------------------------------------NIYLVLELCKGGELFDRIIEE----------------------------------------GYFSEMYAGTLMRQAFAALYYIHQHGIAHRDLKPENFLFADKSK----…
>TgCDPK8
GVGT-------WCQVQTAVERFSG-----------LERVVKRVCKDENH------AEL------------PQVRKEIALCRQL----------------------------------------------------------------------------------------------DHPNIARLFE-----TFEDHKYIYLVLEYCRGGDLLSWLHARQDARFARTRQRAGQQPDDEARPAGPRDGGGRDSGDRDRGDRCRGDRDNGDGEERHEGVAIGAGREKEGRSGGAGKDGQEEERGNLDSLVDDR----------------------------------------PICSELQAARFMTQLLSALSYLHRKGIAHRDLKLENILLVHPFKSRDE…
>TgCDPK4A
GQGA-------SGLLYAARSRLTG-----------RECCVKFFQKAGACRP--SRTAI------------LKIRNEVNVRVRV----------------------------------------------------------------------------------------------DHPNIARLIE-----IYEDEK--------------------------------------------------------------------------------------------QLALVLEYCPGGDLFSHLCDR----------------------------------------GRFPEQTARVIVQQMLAVLCYLHAHDVVHRDLRLEKWVLATQHDGSG-…
>TgCDPK1
GKGS-------FGEVILCKDKITG-----------QECAVKVISKRQVKQ----KTDK------------ESLLREVQLLKQL----------------------------------------------------------------------------------------------DHPNIMKLYE-----FFEDKG--------------------------------------------------------------------------------------------YFYLVGEVYTGGELFDEIISR----------------------------------------KRFSEVDAARIIRQVLSGITYMHKNKIVHRDLKPENLLLESKSK----…
>TgCDPK3
GSGA-------YGEVLLCKDKLTG-----------AERAIKIIKKSSVTT----TSNS------------GALLDEVAVLKQL----------------------------------------------------------------------------------------------DHPNIMKLYE-----FFEDKR--------------------------------------------------------------------------------------------NYYLVMEVYRGGELFDEIILR----------------------------------------QKFSEVDAAVIMKQVLSGTTYLHKHNIVHRDLKPENLLLESKSR----…
>TgCDPK2A
GQGT-------YGSVSKARKKDTG-----------QMRAVKTISKSQVKNL-------------------ERFRQEIAIMKEL----------------------------------------------------------------------------------------------DHPNVIKLFE-----TFEDHR--------------------------------------------------------------------------------------------NIYLVMELCTGGELFDRIISE----------------------------------------GRLTEKQAAVLMKQMFSAVHYLHSNNIMHRDLKPENFLFLDSAR----…
>TGME49_03
GVGT-------FGKVKLGYHNVTG-----------QKVAVKIINKAKMEM----MEMY------------EKIRREINILQCL----------------------------------------------------------------------------------------------HHPHVIRLYE-----LIDTPT--------------------------------------------------------------------------------------------DIFMVMEYVQGGELFDHIVQK----------------------------------------SRLPEHEARRFFQQIVSGVDYCHRHMICHRDLKPENVLLDTN------…
>TGME49_09
GEGT-------FGKVKLGIHVATQ-----------EQVAIKILEKSRIKE----TEDV------------ERVLREIQILKTI----------------------------------------------------------------------------------------------RHPHIVRLLE-----IIETQQ--------------------------------------------------------------------------------------------HLCLIMEYASGGELYDYIVEH----------------------------------------QCVKEMEACKFFRQILSGVEEMHVQKICHRDLKPENILLDAD------…
>TGME49_11
GEGS-------FAKVYIGVHLFTG-----------EKVVVKAINKKKVLE--------------------SNVYTEIEVLRKV----------------------------------------------------------------------------------------------LHPYILRLYA-----AYEQED--------------------------------------------------------------------------------------------YVCLVLEYLRGGELFDYLSEK----------------------------------------GPVTEDQARHCMRRLLLALQCLHSKGVVHRDLKTENLILEAPDN----…
>2wei_chai
GKGS-------FGEVLKCKDRITQ-----------QEYAVKVINKASAKN-----KDT------------STILREVELLKKL----------------------------------------------------------------------------------------------DHPNIMKLFE-----ILEDSS--------------------------------------------------------------------------------------------SFYIVGELYTGGELFDEIIKR----------------------------------------KRFSEHDAARIIKQVFSGITYMHKHNIVHRDLKPENILLESKEK----…
>3lij_chai
KKLG-------SGEVLLCRDKVTH-----------VERAIKIIRKSSN----------------------SKLLEEVAVLKLL----------------------------------------------------------------------------------------------DHPNIMKLYD-----FFEDKR--------------------------------------------------------------------------------------------NYYLVMECYKGGELFDEIIHR----------------------------------------MKFNEVDAAVIIKQVLSGVTYLHKHNIVHRDLKPENLLLESKEK----…
>2qg5_chai
GRGS-------WGEVKIAVQKGTR-----------IRRAAKKIPKYFVEDV-------------------DRFKQEIEIMKSL----------------------------------------------------------------------------------------------DHPNIIRLYE-----TFEDNT--------------------------------------------------------------------------------------------DIYLVMELCTGGELFERVVHK----------------------------------------RVFRESDAARIMKDVLSAVAYCHKLNVAHRDLKPENFLFLTDSP----…
>3hko_chai
GQGS-------YGVVRVAIENQTR-----------AIRAIKIMNKNKIR-----QKDV------------ERIKTEVRLMKKL----------------------------------------------------------------------------------------------HHPNIARLYE-----VYEDEQ--------------------------------------------------------------------------------------------YICLVMELCHGGHLLDKLNVFIDDSTGKCAMDVVKTQICP--CPECNEEAINGSIFRESLDFVQREKLISNIMRQIFSALHYLHNQGICHRDIKPENFLFSTNK-----…
